# Supplementary material for: Impact of Repetitive DNA Elements on Snake Genome Biology and Evolution
Source: Cells. 2021 Jul 6;10(7):1707. doi: 10.3390/cells10071707 (PMC8303610; doi:10.3390/cells10071707)
Supplement: Supplementary file 1 [file cells-10-01707-s001.zip]

Archive with 1 entries (1 files):
- cells-1244904-supplementary.pdf
